# Supplementary material for: Effects of 6-mercaptopurine in pressure overload induced right heart failure
Source: PLoS One. 2019 Nov 12;14(11):e0225122. doi: 10.1371/journal.pone.0225122 (PMC6850541; doi:10.1371/journal.pone.0225122)
Supplement: S1 Dataset — (XLSX) [file pone.0225122.s002.xlsx]

## Sheet: All data
			ECHOCARDIOGRAPHY baseline						ECHOCHARDIOGRAPHY end of study						Anatomical measures																MRI							PV
Rat		Group	TAPSE (mm)	A. Pulmonalis VTI average (mm)	HR (bpm)	Diameter a. pulmonalis (mm)	SV (mL)	CO (mL/min)	TAPSE (mm)	A. pulmonalis VTI average (mm)	HR (bpm)	Diameter a. pulmonalis (mm)	SV (mL)	CO (mL/min)	Weight (kg)	body surface area (m2)	right ventricle (g)	Left ventricle + septum (g)	Liver (g)	Lungs total	Kidneys (g)	Spleen (g)	Ascitis (g)	Hydrothorax (g)	Tibia (mm)	RV/(LV+S)	RV/TL	RBC	WBC	Hematocrit	RV-EDV (µl)	RV-ESV (µl)	RV-SV (µl)	RV-EF	CO (ml/s)	SV (mL)	Cardiax index	RVSP(mmHg)	Blood pressure		MAP	Minum pressure (mmHg)	EDP (mmHg)	Filling pressure	dP/dt max (mmHg/s)	dP/dt min (mmHg/s)	Eed (mmHg/mL)	Ees (mmHg/mL)	Ea(mmHg/mL)
M6181	1	Sham	2.29133	71.0308	356.333	2.592	0.374806	133.556	3.001	75.0193	361.667	3.038	0.5438	196.674	0.422	0.562611	0.22	0.83	13.82	1.44	2.48	1.15	0	0	42.6	0.26506	5.16432	7.205	14.95	0.4065	439	104	335	76	1.891	0.289	3.36111	25.6241	No blood pressure		0	6.99679	9.16406	2.16727	1362.91	-1066.54	4.414	124.2	89.5948
M9772	2	Sham	2.59033	50.0287	331.667	2.395	0.225383	74.7519	2.582	48.3251	337.667	3.069	0.357484	120.711	0.42	0.560832	0.2	0.83	13.59	1.48	2.46	0.99	0	0	41	0.240964	4.87805	7.415	6.8	0.4215	527	116	411	78	2.401	0.404	4.28114	26.5814	161.7	110.977	127.885	3.25187	4.91637	1.6645	1286.05	-1180.33	0.5655	32.97	66.1229
M8546	17	Sham	2.44967	126.714	304	3.058	0.930658	282.92	3.54833	94.8873	248.667	3.118	0.724521	180.164	0.392	0.535621	0.2	0.77	18.59	1.44	2.37	1.24	0	0	40.8	0.25974	4.90196	8.09	11.25	0.447	509	228	281	55	1.887	0.399	3.52302	26.1431	123.569	99.2056	107.327	6.59889	9.03611	2.43722	1225.82	-1184.57	5.45	141.6	66.1851
M4858	18	Sham	2.41067	68.4988	385	2.965	0.472958	182.089	3.19733	66.6731	348.333	3.129	0.512687	178.586	0.4	0.542884	0.18	0.72	14.4	1.35	2.35	1.03	0	0	40.3	0.25	4.4665	7.775	9.85	0.43	450	134	316	65	2.015	0.361	3.71166	20.8872	120.127	93.8041	102.578	4.76771	7.10025	2.33254	1019.21	-771.331	3.864	161.1	58.02
M2430	33	Sham	2.85567	48.9717	359.667	2.838	0.309785	111.419	2.91533	60.494	336.333	3.052	0.44256	148.848	0.37	0.515388	0.2	0.77	13.76	1.2	2.16	0.79	0	0	40.8	0.25974	4.90196	7.045	8.15	0.4175	473	138	335	71	1.966	0.381	3.8146	22.9111	123.407	98.3287	106.688	8.654	10.9281	2.2741	972.228	-925.694	4.805	92.6	60.7721
M1843	34	Sham	2.77467	61.7326	376.333	3.001	0.436653	164.327	3.386	68.5676	302	3.304	0.587881	177.54	0.371	0.516316	0.22	0.79	14.96	1.33	2.38	1.03	0	0	40.9	0.278481	5.37897	8.12	10.5	0.4485	510	142	368	72	1.743	0.403	3.37584	24.152	127.063	95.8324	106.243	1.10317	2.7775	1.67433	1062.47	-946.773	5.554	113.3	61.1443
M6200	41	Sham	2.88133	62.4543	379	2.992	0.439113	166.424	3.078	56.9333	328.333	3.046	0.414875	136.217	0.383	0.527391	0.16	0.71	14.84	1.3	2.32	0.95	0	0	40.4	0.225352	3.9604	8.77	9.55	0.477	425	87	338	79.5294	1.552	0.288	2.94279	27.0626	140.594	112.153	121.634	0.126707	2.36313	2.23642	1168.43	-1173.47	3.062	140.9	94.6245
M3448	42	Sham	2.69333	62.2446	294.667	2.955	0.426881	125.788	3.18033	70.6636	277.667	3.007	0.501825	139.34	0.385	0.529225	0.21	0.81	13.65	1.33	2.27	1.1	0	0	41.3	0.259259	5.08475	8.455	7.35	0.4685	636	184	453	71	1.608	0.38	3.0384	22.9285	94.3446	73.7321	80.6029	4.33277	5.86541	1.53264	1098.8	-769.025	2.156	31.74	60.4974
M2020	49	Sham	2.68467	65.1104	326.333	2.738	0.383361	125.103	3.48	66.189	308	3.19	0.529002	162.933	0.37	0.515388	0.19	0.73	12.46	1.33	2.42	0.99	0	0	41.1	0.260274	4.62287	8.2	8.8	0.453	452	123	329	73	1.917	0.347	3.71953	33.326	154.593	119.076	130.915	7.52594	10.7139	3.18796	1969.39	-1658.03	6.799	97.2	96.8779
M6378	50	Sham	3.00967	66.9996	357.667	2.974	0.465419	166.465	3.3	56.6918	323.667	2.994	0.39913	129.185	0.384	0.528308	0.19	0.8	12.78	1.43	2.29	0.81	0	0	40.5	0.2375	4.69136	8.37	7.6	0.4725	279	88	191	68	1.637	0.292	3.09857	29.2503	146.862	118.269	127.8	8.17996	10.9685	2.78854	1316.18	-1226.02	11.79	92.43	107.538
M1373	7	PTB-control	2.44133	73.5638	299.333	2.611	0.393884	117.903	2.17167	91.879	276.667	3.002	0.650321	179.922	0.395	0.53835	0.48	0.86	14.58	1.57	2.13	0.87	0	0	39.9	0.55814	12.0301	7.78	6.25	0.4355	499	306	192	39	0.936	0.199	1.73865	76.1439	112.986	89.3993	97.2616	5.08511	8.05978	2.97467	2843.96	-2255.69	15.34	208.5	382.633
M9005	8	PTB-control	1.975	66.2488	307	2.802	0.408512	125.413	2.10333	90.7599	272.333	2.989	0.636849	173.435	0.306	0.454096	0.43	0.73	9.71	1.11	1.93	0.67	0	0	39.3	0.589041	10.9415	8.915	8.45	0.5105	524	233	291	56	1.061	0.231	2.33651	79.3546	138.623	109.694	119.337	2.24726	5.96152	3.71426	3007.77	-2859.57	16.84	212.1	343.526
M7639	23	PTB-control	2.00933	74.2658	279	2.555	0.380768	106.234	2.21433	76.699	283.667	2.685	0.434279	123.19	0.403	0.545595	0.52	0.87	14.41	1.52	2.48	1.08	0	0	41.1	0.597701	12.6521	8.53	7.9	0.4795	613	270	343	56	1.169	0.281	2.14262	57.967	136.961	104.46	115.293	3.11476	5.12916	2.0144	1922.83	-1911.1	8.728	164.1	207.025
M7777	24	PTB-control	2.01433	68.839	323.667	2.747	0.407983	132.051	2.052	65.5851	275.333	2.741	0.387002	106.555	0.366	0.511667	0.46	0.76	11.49	1.49	2.08	1.01	0	0	40.3	0.605263	11.4144	8.805	5.85	0.4965	568	271	298	52	0.991	0.253	1.93681	68.4587	122.288	95.8334	104.652	8.22726	11.0562	2.82894	2335.28	-2181.4	7.742	198	270.588
M8048	43	PTB-control	2.13733	71.6011	293	2.702	0.410564	120.295	2.33433	70.4181	281	2.983	0.492132	138.289	0.402	0.544692	0.47	0.92	14.13	1.49	2.39	1.03	0.45	0	39.8	0.51087	11.809	9.055	8.4	0.4985	484	232	252	52	1.431	0.307	2.62717	77.4718	128.113	102.868	111.283	-0.962133	4.72879	5.69092	2528.15	-2744.53	10.72	248.2	252.351
M5380	44	PTB-control	2.40267	65.5103	329.667	2.79	0.400506	132.033	2.19733	79.4422	273.333	3.109	0.603091	164.845	0.418	0.55905	0.53	0.83	14	1.43	2.31	0.93	0	0	40.1	0.638554	13.217	9.415	12.4	0.5185	548	215	333	61	1.108	0.258	1.98193	73.9421	166.954	124.412	138.592	-0.303167	5.69251	5.99568	2444.97	-3148.44	14.34	373.9	286.597
M1575	54	PTB-control	2.19733	88.9783	303.333	2.936	0.602402	182.729	1.804	77.0356	282.333	2.953	0.527605	148.96	0.416	0.557266	0.51	0.93	13.55	1.58	2.56	1.18	0	0	42.1	0.548387	12.114	8.645	9.25	0.4915	635	250	384	61	1.577	0.337	2.82989	77.0882	111.776	90.8771	97.8435	2.65266	5.61543	2.96277	2272.56	-2079.4	3.743	91.26	240.15
M3090	57	PTB-control	1.71833	83.4377	273.333	2.931	0.562969	153.878	1.659	87.8272	291	2.799	0.540412	157.26	0.45	0.58723	0.49	0.99	15.92	1.62	2.88	1.03	0	0.47	43.2	0.494949	11.3426	7.57	5.35	0.4235	589	275	314	53	1.357	0.266	2.31085	68.2301	154.476	110.823	125.374	2.93735	6.86184	3.92449	3022.72	-3117.19	7.905	230.5	265.487
M1718	58	PTB-control	2.38533	71.9619	347	2.843	0.456822	158.517	2.16333	68.2913	338.667	2.925	0.458889	155.41	0.391	0.534709	0.5	0.82	12.58	1.3	2.17	0.91	0.52	0	40.6	0.609756	12.3153	7.79	4.4	0.4225	663	344	319	48	1.345	0.246	2.51538	70.4243	135.259	100.282	111.941	2.48032	6.05339	3.57307	2536.76	-2859.22	8.625	238.2	286.278
M6301	13	Prevention	1.98367	60.4699	301.333	2.695	0.344943	103.943	1.89833	80.3821	268	2.938	0.544946	146.045	0.4	0.542884	0.51	0.91	15.53	1.38	1.98	0.82	0	0	39.6	0.56044	12.8788	6.835	5.95	0.379	595	257	338	57	1.514	0.278	2.78881	85.5241	154.702	112.686	126.691	-0.459658	6.95354	7.4132	2954.63	-2981.03	11.52	360.8	307.641
M6261	14	Prevention	2.09467	83.0783	330.333	3.015	0.593134	195.932	2.04333	80.472	251.667	2.982	0.562018	141.441	0.396	0.539258	0.52	1.02	15.5	1.49	2.3	0.75	0	0	40.1	0.509804	12.9676	8.305	6.7	0.461	512	192	320	63	1.166	0.245	2.16223	90.4182	143.008	109.407	120.607	-0.349978	5.67143	6.02141	3514.13	-3559.79	12.36	320.6	372.091
M3386	16	Prevention	1.49067	68.9713	304.667	2.687	0.391106	119.157	1.932			2.988			0.37	0.515388	0.49	0.92	12.26	1.49	2.39	1	0.23	0	40.7	0.532609	12.0393	7.73	10.95	0.424	622	334	288	46	1.373	0.277	2.66401	69.3469	137.507	102.148	113.934	1.66365	4.16883	2.50518	2610.24	-2560.29	14.95	284.9	250.35
M8944	25	prevention	2.11733	69.0501	321.667	2.985	0.483218	155.435	2.20567	66.0931	309	3.083	0.493394	152.459	0.398	0.541072	0.43	0.9	14.17	1.45	2.34	0.79	0	1.07	40.2	0.477778	10.6965	8.435	6.3	0.4455	473	193	280	59	1.567	0.294	2.8961	59.6894	158.517	118.773	132.021	2.93123	8.032	5.10077	2081.99	-2318.91	14.99	261.5	203.025
M6357	26	prevention	1.97667	82.727	315.667	2.938	0.560843	177.039	2.12033	79.2383	307.333	3.111	0.602318	185.112	0.351	0.49759	0.42	0.82	13.26	1.28	2.27	0.69	0	0	39.8	0.512195	10.5528	9.045	8.1	0.4815	449	154	295	66	1.224	0.252	2.45986	73.4297	158.677	121.78	134.079	0.635749	4.81456	4.17881	2627.91	-2917.9	15.79	415.9	292.549
M2108	29	prevention	2.428	70.9768	314	2.87	0.459167	144.178	1.96667	80.7218	281.333	2.982	0.563763	158.605	0.347	0.493802	0.41	0.8	11.84	1.18	1.95	0.82	0	0	39.5	0.5125	10.3797	9.01	4.5	0.4845	429	166	263	61	1.271	0.267	2.57391	64.751	127.426	101.23	109.962	0.130442	4.44174	4.3113	2557.12	-2507.09	14.66	168.7	245.269
M3857	30	prevention	2.34533	76.6948	292.333	2.697	0.438145	128.084	1.56467	51.633	283	3.131	0.397543	112.505	0.376	0.520945	0.45	0.96	14.33	1.67	2.19	0.87	0.9	0.61	39.9	0.46875	11.2782	8.32	6.35	0.4615	614	362	251	41	0.872	0.238	1.67388	106.354	119.643	91.9407	101.175	1.09987	4.30585	3.20598	3966.46	-2775.22	5.621	148.5	448.75
M5779	32	prevention	2.39367	76.3018	327	2.974	0.530038	173.322	1.73533	81.2644	313	3.022	0.582881	182.442	0.414	0.555478	0.47	1.01	15.96	1.45	2.18	0.99	0.3	0	40	0.465347	11.75	7.87	6.55	0.4395	478	201	277	58	1.171	0.241	2.10809	66.461	136.005	102.602	113.736	2.00639	5.18509	3.1787	2290.04	-2723.1	9.85	226.4	285.24
M9695	45	prevention	2.51367	79.2886	339	2.783	0.482311	163.503	1.975	59.3126	304.667	3.073	0.439908	134.025	0.372	0.517244	0.54	1.01	14.96	1.45	1.94	0.97	0	0.3	40.2	0.534653	13.4328	7.695	5.05	0.4625	546	245	301	55	0.943	0.21	1.82312	102.397	136.714	108.794	118.101	2.22705	5.37879	3.15174	2526.83	-2232.81	16.19	371.6	487.604
M5556	46	prevention	2.80433	87.381	293.333	2.85	0.557439	163.515	2.24833	94.0268	263.667	3.122	0.719793	189.785	0.384	0.528308	0.42	0.83	12.83	1.61	2.1	0.72	0	0.18	40.3	0.506024	10.4218	7.33	6	0.406	493	170	323	66	1.254	0.304	2.37361	82.0258	150	102.283	118.189	-3.52003	2.95812	6.47815	3094.32	-3360.2	9.302	192	269.822
M3962	5	Reversal	2.112	64.0349	259.667	2.634	0.34893	90.6055	1.60733	75.9522	240.333	2.931	0.512463	123.162	0.355	0.501363	0.52	0.94	13.45	1.33	2.08	0.85	0.18	0	39.3	0.553191	13.2316	7.715	4.4	0.4295	506	236	270	53	0.768	0.222	1.53182	104.714	133.105	99.406	110.639	2.3386	6.33865	4.00005	4020.02	-3921	22.89	394.8	473.819
M9144	6	Reversal	1.82933	75.5888	316.333	2.385	0.337695	106.824	2.13733	73.201	292	3.08	0.545392	159.254	0.322	0.46979	0.34	0.63	9.97	1.25	1.67	0.65	0	0	38.9	0.539683	8.74036	6.94	3.4	0.391	450	134	316	65	1.383	0.248	2.94387	79.3546	138.623	109.694	119.337	-1.6138	3.47961	5.09341	2381.65	-2465.81	15	192.3	265.656
M8174	21	Reversal	2.052	71.1464	276.667	2.674	0.399546	110.541	2.223	79.467	297.333	3.131	0.611848	181.923	0.306	0.454096	0.46	0.78	11.07	1.31	1.8	0.93	0	0	37.9	0.589744	12.1372	8.935	4.65	0.4775	503	316	187	37	1.014	0.202	2.23301	58.0116	104.469	88.4655	93.7999	1.3777	4.06253	2.68483	1912.66	-1916.9	16.34	421.9	287.186
M2107	22	Reversal	2.19467	85.7463	341	2.489	0.417211	142.269	1.72733	73.2651	298	3.012	0.522032	155.566	0.396	0.539258	0.45	0.84	13.93	1.42	2.37	0.93	0	0	40.6	0.535714	11.0837	8.465	6.75	0.468	642	345	297	46	1.254	0.26	2.32542	61.9344	130.584	105.228	113.68	0.481868	3.22196	2.74009	2248.14	-2027.96	8.081	140.4	239.129
M1385	36	Reversal	2.09467	52.4967	377	2.924	0.352514	132.898	2.257	86.2483	345	3.134	0.665333	229.54	0.353	0.499478	0.43	0.89	12.82	1.34	2.26	0.84	0	0	40.5	0.483146	10.6173	8.01	4.3	0.4335	505	214	291	58	1.682	0.284	3.36751	64.1102	107.688	89.3983	95.4949	2.79567	6.7684	3.97273	2397.07	-2608.02	7.506	208.6	225.74
M3319	51	Reversal	1.898	64.8894	303.333	2.903	0.429495	130.28	1.325	51.022	251	2.936	0.34543	86.7029	0.409	0.550997	0.44	0.94	18.52	1.65	2.41	0.98	0.98	0.79	41	0.468085	10.7317	6.13	5.6	0.369	392	235	158	40	0.701	0.159	1.27224	124.77	132.899	102.717	112.778	4.52443	11.9393	7.41487	4203.33	-3065.17	19.17	172.1	784.715
M9257	52	Reversal	2.035	78.7149	335.333	2.638	0.430226	144.269	2.29133	103.952	264	2.535	0.524663	138.511	0.363	0.508867	0.42	0.87	12.51	1.45	2.08	0.7	0	0	40	0.482759	10.5	7.92	3.65	0.4385	501	245	256	51	1.255	0.242	2.46626	80.1486	142.666	111.949	122.188	1.45533	5.33548	3.88015	2985.36	-3029.29	13.98	228.8	331.193
M6071	55	Reversal	2.45367	77.9347	350.667	3.089	0.584059	204.81	1.87233	75.3116	322.667	2.915	0.502608	162.175	0.384	0.528308	0.58	1.02	12.71	1.46	2.32	1.01	0.3	0	40.8	0.568627	14.2157	8.86	5.4	0.488	553	222	311	58	1.617	0.299	3.06071	70.9534	187.07	127.943	147.652	-1.6728	3.62866	5.30146	2580.39	-2928.49	21.81	383.4	236.511
M4008	56	Reversal	2.591	90.6033	309	2.706	0.521063	161.008	2.12033	125.247	280	2.896	0.825005	231.001	0.299	0.447144	0.33	0.79	9.05	1.24	1.88	0.77	0	0	38.8	0.417722	8.50515	5.407	-1.33	0.274	430	127	303	71	1.497	0.285	3.34791	68.4589	131.219	96.4346	108.029	0.898817	5.42117	4.52235	2456.81	-2522.79	9.05	192.7	249.85
																													Negative WBC
[truncated: 22 more columns]

## Sheet: Image examples
Sample images
Echocardiography
TAPSE				Sham								PTB
MRI
Pulmonary flow
EDV					Sham																	PTB
ESV
Western blot:		Original images to Fig. 6D and E.
